# Supplementary material for: Structural Insights into Neonicotinoids and N-Unsubstituted Metabolites on Human nAChRs by Molecular Docking, Dynamics Simulations, and Calcium Imaging
Source: Int J Mol Sci. 2023 Aug 24;24(17):13170. doi: 10.3390/ijms241713170 (PMC10487998; doi:10.3390/ijms241713170)
Supplement: Supplementary file 1 [file ijms-24-13170-s001.zip]

Archive with 1 entries (1 files):
- ijms-2556915-SI.pdf
